# Supplementary material for: What Is the Nutritional Composition of Ultra-Processed Food Marketed in Italy?
Source: Nutrients. 2021 Jul 10;13(7):2364. doi: 10.3390/nu13072364 (PMC8308580; doi:10.3390/nu13072364)
Supplement: Supplementary file 1 [file nutrients-13-02364-s001.zip]

Archive with 1 entries (1 files):
- nutrients-1275635-supplementary.pdf
